# Supplementary material for: Blood plasma/IgG N-glycome biosignatures associated with major depressive disorder symptom severity and the antidepressant response
Source: Sci Rep. 2018 Jan 9;8:179. doi: 10.1038/s41598-017-17500-0 (PMC5760622; doi:10.1038/s41598-017-17500-0)
Supplement: Supplementary file 2 — Supplementary Table 1 [file 41598_2017_17500_MOESM2_ESM.xls]

## Sheet: Table S1
Analysis	Patient ID	Group	Gender	Age	Age of onset	HDRS_T0	HDRS_T6	ICD10	NPE	TCA_T0	SSRI_T0	SNRI_T0	NASSA_T0	NARI_T0	SSRE_T0	OTH_T0	NL_T0	PP_T0	LI_T0	BZD_T0	SLP_T0	TCA_T1	SSRI_T1	SNRI_T1	NASSA_T1	NARI_T1	SSRE_T1	OTH_T1	NL_T1	PP_T1	LI_T1	BZD_T1	SLP_T1	TCA_T2	SSRI_T2	SNRI_T2	NASSA_T2	NARI_T2	SSRE_T2	OTH_T2	NL_T2	PP_T2	LI_T2	BZD_T2	SLP_T2	TCA_T3	SSRI_T3	SNRI_T3	NASSA_T3
PBMC proteomics analysis	1R	Resp	F	70	32	35	11	F33.2	2	0	1	0	1	0	0	0	0	0	0	1	0	N/A	N/A	N/A	N/A	N/A	N/A	N/A	N/A	N/A	N/A	N/A	N/A	N/A	N/A	N/A	N/A	N/A	N/A	N/A	N/A	N/A	N/A	N/A	N/A	N/A	N/A	N/A	N/A
	2R	Resp	M	31	31	21	0	F32.2	0	0	0	0	0	0	0	1	0	0	0	0	0	0	0	0	0	0	0	1	0	0	0	0	0	0	0	0	0	0	0	1	0	0	0	0	0	0	0	0	0
	3R	Resp	F	26	26	18	5	F32.2.	0	0	0	0	0	0	0	0	0	0	0	0	0	0	0	0	0	0	0	1	0	0	0	0	1	1	0	0	0	0	0	0	0	0	0	0	0	1	0	0	0
	4R	Resp	F	71	50	28	6	F33.2.	2	0	1	1	1	0	0	1	0	1	0	1	0	0	1	0	1	0	0	1	0	1	0	1	0	0	1	0	0	0	0	1	0	1	0	1	1	0	1	0	0
	5R	Resp	M	68	66	32	3	F33.3	1	0	0	0	0	0	0	1	1	0	0	1	0	0	1	0	0	0	0	1	1	0	0	1	0	0	1	0	0	0	0	1	1	0	0	1	0	0	1	0	0
	6R	Resp	F	36	35	20	6	F33.2	2	0	0	0	0	0	0	1	1	1	0	1	0	0	0	0	0	0	0	1	1	1	0	1	0	0	0	0	0	0	0	1	1	1	0	1	0	0	0	0	0
	7R	Resp	F	25	24	28	1	F33.2	1	0	0	1	0	0	0	1	0	0	0	1	0	0	0	1	0	0	0	1	0	0	0	1	0	0	0	1	0	0	0	1	0	0	0	1	0	0	0	1	0
	8R	Resp	M	37	36	23	5	F33.2	2	0	0	1	0	0	0	1	0	1	1	0	1	0	0	1	0	0	0	1	0	1	1	0	1	0	0	0	0	0	0	1	0	1	1	0	0	0	0	0	0
	9R	Resp	M	67	56	38	3	F33.3	1	0	0	1	0	0	0	0	1	0	0	1	0	0	0	1	0	0	0	0	1	0	0	1	0	0	0	1	0	0	0	0	1	0	0	1	0	0	0	1	0
	10R	Resp	F	21	14	33	0	F33.2	5	0	1	0	0	0	0	0	1	0	0	0	1	0	1	0	0	0	0	0	1	0	0	0	0	0	1	0	0	0	0	0	1	0	0	0	0	0	1	0	0
	11R	Resp	F	41	40	29	7	F32.2	0	0	0	0	0	0	0	0	0	0	0	0	1	0	1	0	0	0	0	0	0	0	0	1	1	0	1	0	0	0	0	0	0	0	0	1	1	0	1	0	0
	12R	Resp	M	33	29	33	13	F33.2	1	0	0	0	0	0	0	1	0	0	0	1	0	1	0	0	0	0	0	0	0	0	0	0	1	1	0	0	0	0	0	0	0	0	0	1	1	1	0	0	0
	1NR	NonResp	M	48	30	29	22	F33.2	20	0	0	1	0	0	0	0	0	0	0	0	0	0	0	1	0	0	0	0	0	0	0	0	0	0	0	1	0	0	0	0	0	1	0	0	0	0	0	1	0
	2NR	NonResp	M	51	49	27	22	F32.2	0	0	1	0	0	0	0	0	1	0	0	0	0	0	0	1	0	0	0	0	1	0	0	0	0	0	0	1	0	0	0	0	1	0	0	0	0	0	0	1	0
	3NR	NonResp	M	28	7	26	14	F33.2	17	0	0	1	0	0	0	0	0	0	0	0	0	0	0	1	0	0	0	1	0	0	0	0	0	0	0	0	0	0	0	1	0	0	0	0	1	0	0	0	0
	4NR	NonResp	M	58	51	36	35	F33.2	6	1	1	0	0	0	0	0	1	0	0	0	0	1	1	0	0	0	0	0	1	0	0	1	0	1	0	0	0	0	0	0	1	0	0	1	0	1	0	0	0
	5NR	NonResp	F	33	14	24	18	F33.2	3	0	0	0	0	0	0	1	1	1	1	0	0	0	0	0	0	0	0	0	1	1	1	1	0	0	0	0	0	0	0	0	1	1	1	1	0	0	0	1	0
	6NR	NonResp	F	53	49	28	22	F32.3	0	1	0	1	0	0	0	0	1	1	1	1	0	0	0	1	0	0	0	0	1	1	1	1	0	0	0	1	0	0	0	0	1	1	1	1	0	0	0	1	0
	7NR	NonResp	F	54	30	27	17	F33.1		1	0	0	0	0	0	0	0	0	0	0	0	1	0	0	0	0	0	0	0	0	0	0	0	1	0	0	0	0	0	0	0	0	0	0	0	1	0	0	0
	8NR	NonResp	F	39	36	35	28	F33.2	5	0	1	0	0	0	0	1	0	1	0	0	0	0	0	1	0	0	0	1	0	1	0	0	0	0	0	1	0	0	0	1	0	1	0	0	0	0	0	1	0
Analysis	Patient ID	Group	Gender	Age	Age of onset	HDRS_T0	HDRS_T6	ICD10	NPE	TCA_T0	SSRI_T0	SNRI_T0	NASSA_T0	NARI_T0	SSRE_T0	OTH_T0	NL_T0	PP_T0	LI_T0	BZD_T0	SLP_T0	TCA_T1	SSRI_T1	SNRI_T1	NASSA_T1	NARI_T1	SSRE_T1	OTH_T1	NL_T1	PP_T1	LI_T1	BZD_T1	SLP_T1	TCA_T2	SSRI_T2	SNRI_T2	NASSA_T2	NARI_T2	SSRE_T2	OTH_T2	NL_T2	PP_T2	LI_T2	BZD_T2	SLP_T2	TCA_T3	SSRI_T3	SNRI_T3	NASSA_T3
Plasma/IgG glycan analysis	13R	Resp	M	77	74	21	8	F32.2	0	0	1	0	1	0	0	0	0	0	0	1	0	0	1	0	1	0	0	0	0	0	0	1	0	0	1	0	1	0	0	0	1	0	0	1	0	0	1	0	1
	14R	Resp	M	64	N/A	22	8	F33.2	8	0	0	1	0	0	0	0	0	0	0	0	0	0	1	1	0	0	0	0	0	0	0	0	0	0	1	0	0	0	0	0	0	0	0	0	0	0	1	0	0
	15R	Resp	M	38	34	21	9	F33.1	6	0	0	0	0	0	0	0	0	0	0	0	0	0	1	0	0	0	0	0	0	0	0	0	0	0	1	0	0	0	0	0	0	0	0	1	0	0	1	0	0
	16R	Resp	M	41	33	28	13	F32.2	1	1	0	0	0	0	0	0	0	0	0	1	1	0	1	0	0	0	0	0	1	0	0	1	1	0	1	0	0	0	0	0	1	0	0	1	1	0	1	0	0
	17R	Resp	M	54	35	24	8	F33.1	1	0	0	0	0	0	0	0	0	0	0	0	0	0	1	0	0	0	0	0	0	0	0	1	0	0	1	0	0	0	0	0	0	0	0	1	0	0	1	0	0
	18R	Resp	M	47	40	22	0	F32.2	0	0	0	0	0	0	0	0	0	0	0	0	0	0	1	0	0	0	0	0	1	1	0	0	0	0	1	0	0	0	0	0	0	0	0	0	0	0	1	0	0
	19R	Resp	F	30	29	17	3	F32.2	0	0	1	0	0	0	0	0	0	0	0	1	0	0	1	0	1	0	0	0	1	0	0	1	0	0	1	0	0	0	0	0	1	0	0	1	1	0	1	0	0
	20R	Resp	F	40	22	32	7	F33.2	5	0	1	0	0	0	0	0	0	0	0	0	1	0	1	0	0	0	0	1	0	0	0	1	1	0	1	0	0	0	0	1	0	0	0	1	1	0	1	0	0
	21R	Resp	F	43	43	29	2	F32.2	0	0	0	0	0	0	0	0	0	0	0	0	0	0	1	0	0	0	0	0	0	0	0	1	0	0	1	0	0	0	0	1	0	0	0	1	0	0	1	0	0
	22R	Resp	F	54	45	35	12	F33.2	1	0	0	0	0	0	0	0	0	0	0	1	0	0	1	0	0	0	0	0	1	0	0	1	0	0	1	0	0	0	0	0	1	0	0	1	0	0	1	0	0
	9NR	NonResp	M	75	N/A	28	16	F32.2	N/A	0	1	0	0	0	0	0	1	1	0	0	1	0	1	0	0	0	0	0	1	1	0	0	1	0	1	0	0	0	0	0	1	1	0	0	1	0	1	0	0
	10NR	NonResp	M	40	28	28	24	F33.2	9	0	1	0	0	0	0	0	1	0	0	0	0	0	1	0	0	0	0	0	1	0	0	0	0	0	1	0	0	0	0	0	1	0	0	0	0	0	1	0	0
	11NR	NonResp	M	44	42	26	18	F33.2	0	0	0	0	0	0	0	0	0	0	0	0	1	0	1	0	0	0	0	0	0	0	0	0	0	0	1	0	0	0	0	0	0	0	0	0	0	0	1	0	0
	12NR	NonResp	F	52	35	19	15	F33.2	1	0	1	0	1	0	0	0	0	0	0	1	0	0	1	0	1	0	0	0	0	0	0	1	0	0	1	0	1	0	0	0	1	0	0	1	0	0	1	0	1
	13NR	NonResp	F	59	46	19	13	F33.2	2	0	1	0	0	0	0	0	1	1	0	1	0	0	1	0	0	0	0	0	1	1	0	1	0	0	1	0	0	0	0	0	1	1	0	1	0	0	1	0	0
	14NR	NonResp	F	48	47	16	14	F33.2	0	0	0	0	0	0	0	0	0	0	0	0	0	0	1	0	0	0	0	0	0	0	0	0	0	0	1	0	0	0	0	0	0	0	0	0	0	0	1	0	0
	15NR	NonResp	F	49	25	22	17	F33.2	N/A	0	0	0	0	0	0	0	0	0	0	0	0	0	1	0	0	0	0	0	0	0	0	1	0	0	1	0	0	0	0	0	0	0	0	1	1	0	1	0	0
	16NR	NonResp	F	27	22	22	20	F33.2	1	0	1	0	0	0	0	1	0	1	0	0	0	0	1	0	0	0	0	1	0	1	0	0	0	0	1	0	0	0	0	1	0	1	0	0	0	0	1	0	0
T0: at clinical admission; T6: after six weeks of admission. TCA: Tricyclic antidepressant; SSRI: Selective serotonin reuptake inhibitor; SNRI: Serotonergic and noradrenergic reuptake inhibitor; NASSA: Noradernergic and selective serotonergic antidepressant; NARI: noradrenergic reuptake inhibitor; SSRE: Selective serotonin reuptake enhancer; OTH: Other antidepressants; NL: antipsychotic co-medica…
0.00 = no. 1.00 = yes.
NPE, Numbers of Previous Episodes. N/A, Not Available.
	Responders	Non-responders	Statistics
Characteristic	Mean (± SD)	Mean (± SD)
Age	46 (16.9)	47 (12.3)	P = 0.80
Males/Females	11/11	7/9	χ2 = 0.145, P = 0.70
HDRS at T0	27 (6.1)	26 (5.4)	P = 0.60
HDRS at T6	6 (4.1)	20 (6)	P < 0.0001
HDRS, Hamilton Depression Rating Score
T0, prior to the admittance to the clinic; T6, after six weeks of admission
[truncated: 44 more columns]
