# Supplementary material for: Blood plasma/IgG N-glycome biosignatures associated with major depressive disorder symptom severity and the antidepressant response
Source: Sci Rep. 2018 Jan 9;8:179. doi: 10.1038/s41598-017-17500-0 (PMC5760622; doi:10.1038/s41598-017-17500-0)
Supplement: Supplementary file 3 — Supplementary Table 2 [file 41598_2017_17500_MOESM3_ESM.xls]

## Sheet: Plasma N-glycan raw data
Glycan profile data at T0
	Responder										Non-responder
Glycan peaks	13	14	15	16	17	18	19	20	21	22	23	24	25	26	27	28	29	30
GP1	4020420	2976158	2714007	1950400	2282642	1823862	2340447	1240730	599266	2806195	3109602	1379784	1416881	1636001	2436538	4957171	2353527	5273409
GP2	1530736	1124063	1132303	847335	941837	901202	1012778	910026	840497	1072167	1441832	1090368	700060	1294756	1067921	1514992	1096872	2034153
GP3	75679	66053	75379	42620	60642	57682	69023	72827	60691	45350	104967	43020	36581	98914	49502	57608	74062	127467
GP4	2472980	2124334	2336155	2036278	2663726	1997356	3192431	1905227	1567519	1735082	2154820	1496037	1617477	2054407	1719930	2221725	2740031	2742806
GP5	1621371	1247141	1395442	1220437	919756	856136	1670395	903946	488513	1022769	1324157	763002	867495	1317815	814856	1217548	1321005	1723956
GP6	885857	588061	906493	740740	735248	651096	796933	747044	657276	696468	890214	534410	498422	732072	640792	975044	741079	1220023
GP7	595817	669539	704005	678924	756905	564825	554963	589967	651453	843651	780287	851210	533832	1015715	493959	805770	749788	1075549
GP8	611775	553768	495833	553668	525079	600972	617648	722464	743661	599966	667250	610830	418928	769685	480345	505011	713437	593629
GP9	63830	61703	90423	65012	73716	72118	68230	64914	65706	61996	82961	55784	45873	139867	54196	66960	82667	116952
GP10	2148013	1760909	1932521	2138440	2144340	2272177	3278699	2752091	2451120	1381407	1794435	1826120	1603133	2616078	1489813	1404823	2794395	1972633
GP11	443369	387193	669161	516270	481077	438117	503719	510034	447403	561717	547220	435230	349506	764108	358189	480602	508891	858644
GP12	506174	482928	547780	561265	568845	584773	608709	583885	853117	650921	647827	745941	503775	692964	507367	583487	705743	801864
GP13	529915	413617	497483	487070	414720	360520	461590	320744	296271	358251	539023	334583	299677	449600	332452	609692	514768	881697
GP14	5964085	6021760	5785533	6950260	5330249	6334297	6680883	5249064	7000196	7766541	7180512	6633761	4718157	6362600	5315076	6825984	7188005	7239124
GP15	262293	263621	378685	334087	351432	364258	315862	223460	314591	288254	343753	316609	221355	598655	263508	331600	373654	535376
GP16	2432241	2609534	2731839	3048709	3181809	3202251	3300971	3048443	3044200	2327925	2882690	3208908	2211444	3618206	2308818	2702944	3969793	3959678
GP17	908147	1082865	1831272	1325228	1384497	1146383	1167992	1084474	833287	1674581	1491848	1332759	916853	2185686	906503	1295003	1352277	2704243
GP18	2134187	1681434	1670834	2004059	1814030	1914337	2440316	2134608	3397036	2205781	2096044	2168679	1887035	2067917	1361560	1679758	2214891	1729241
GP19	483623	660149	497009	673340	512031	568174	550239	486879	793468	717363	748823	820683	415676	561799	442754	751953	763255	748180
GP20	13485139	15052062	13692631	19760497	12466933	14214928	17651991	11783213	16694202	19107592	17400141	18253329	11268259	14834500	11540818	17851634	17351431	17392367
GP21	343710	385802	362979	460627	369475	353591	431749	328946	420875	459007	431319	436547	261627	489645	321974	456094	450363	544542
GP22	1521013	1950106	1970283	2749102	2251562	2591502	2445525	1467492	1670890	1797494	2359495	2842899	1530517	1997346	2507049	2992601	3359899	3633547
GP23	899699	1151768	1721205	1402756	1297697	1482972	1259719	725833	1122981	877655	1342232	972586	850115	1248028	1250587	1350529	1664380	2483571
GP24	1095252	722896	523050	713907	790452	938886	967509	1139468	2062401	1418166	1049230	1236121	691588	642227	573105	933559	1024686	858245
GP25	129732	134955	119116	172356	132890	156499	184749	149496	240838	178546	179906	186252	118384	119068	124919	177837	185154	161895
GP26	771771	752892	568241	880668	628824	839875	843942	742749	1380606	1359472	1023301	1382816	526847	590364	661311	1144739	1053545	1161708
GP27	284361	353111	579888	805495	512204	384214	617739	243778	439586	523861	665248	312121	277268	480466	628556	552764	449986	504952
GP28	463501	291452	232089	316584	340823	411673	472101	553147	1152522	558130	447881	608468	339204	264713	268415	432895	510082	410715
GP29	99466	96193	89622	131894	95538	90290	160071	120710	163406	101559	129263	112946	99586	96042	73638	117836	146405	140621
GP30	3148592	2451465	1631490	2683399	2293024	2924741	3327836	3314330	6501572	4976488	3548123	4926964	2134459	1971402	1655590	3695497	3895669	3263362
GP31	186480	164429	119191	251177	175463	237701	254854	250580	327070	344539	278812	614307	169974	154289	282343	476621	400889	435729
GP32	648764	789467	644445	1160067	601157	737385	910518	563836	1055673	1440732	1128410	1468126	409655	596311	763867	1455210	1060599	1345449
GP33	1050087	1247834	2225407	3128628	1918926	1373270	2452955	973553	1689983	2020100	2516596	1098548	1043104	1688432	2158832	2071155	1677256	1590955
GP34	161492	160318	152348	266588	170707	187057	248508	209055	282665	267669	268981	413156	137296	137281	249650	390106	338036	379810
GP35	109085	135950	201176	342558	205676	151782	273345	124733	177160	215362	274058	211461	117565	168791	413710	353604	243316	307581
GP36	278320	275012	259006	407872	265394	226718	389363	291703	376028	411452	415462	349184	206178	213153	279434	418221	392473	351526
GP37	302759	206069	186314	308168	235427	204284	417152	428506	571443	418184	362772	347229	259565	192316	189967	361158	438121	266564
GP38	499971	486952	500298	768434	512985	402061	828950	615079	769081	858697	807971	713510	424108	421287	505305	867789	862903	635582
GP39	379387	439919	700464	1019863	549301	319232	799322	477363	670070	569830	807534	404869	339998	457845	773533	777773	639347	515581
Glycan profile data at T6
	Responder										Non-responder
Glycan peaks	13	14	15	16	17	18	19	20	21	22	23	24	25	26	27	28	29	30
GP1	4503837	2892202	2365444	1298338	2216927	1968139	2294617	1369077	425263	2888498	2891906	1345001	1216167	1743644	2539003	5587547	2106095	4365387
GP2	1732635	1112110	1018038	582873	907773	985832	981916	1062993	574666	1029388	1369007	1041724	607948	1368193	1111753	1756139	1007882	1697997
GP3	90017	79076	66334	29910	58769	58213	68620	83108	40403	43318	94572	43968	32496	109871	61631	63325	66629	106098
GP4	2802108	2090076	2022298	1475440	2594105	2150246	3225658	2162999	1082079	1730109	2069226	1458511	1385939	2171017	1821947	2372251	2470095	2379589
GP5	1774053	1236621	1223743	924030	928137	899046	1646000	1013210	343281	977714	1215284	738826	744313	1371009	850286	1309202	1192406	1461948
GP6	994846	603111	792655	548708	701448	729525	804469	848289	451953	676157	852613	534451	430332	793516	673683	1091250	675063	1046865
GP7	679465	642842	620716	518537	691686	640962	512867	692533	457733	718093	734678	808684	461684	1081940	501889	848609	674578	915424
GP8	678078	508218	460455	458016	515067	671085	544084	863271	576222	532783	617984	577090	395637	835923	477799	542540	664844	572718
GP9	76841	63354	78467	45709	70549	69218	70983	80670	47858	57124	74326	55059	41863	155688	66179	70502	75163	102173
GP10	2393412	1716055	1718211	1620264	2102816	2382947	3358306	3220170	1744271	1299142	1697675	1736367	1381528	2717611	1520971	1428484	2525374	1856047
GP11	474197	407518	576259	392874	457249	454896	512515	607744	320119	538313	495532	407506	303708	796408	377280	513853	471556	730498
GP12	556271	509546	498200	416079	547798	636069	542910	690352	540732	544303	611031	682750	474101	771579	531726	629150	659932	663943
GP13	617419	398909	424872	357593	402696	375982	475131	359592	191468	368273	496132	313367	249304	477613	365200	643671	461834	743182
GP14	6638919	5481155	5224976	6017116	5146566	7404088	5193415	6424583	5736375	6336679	6574817	6344702	4358750	7206910	5290861	7273167	6853122	6822202
GP15	294168	292259	336201	258006	330749	350229	302984	270234	210094	273882	331620	277517	207388	656591	308668	337785	325284	471608
GP16	2730136	2571553	2395219	2302046	3042512	3352025	3313890	3564864	2161115	2256461	2726636	2983450	1916450	3743578	2351816	2768090	3538982	3678036
GP17	1041021	1126561	1623648	960265	1304705	1158231	1167383	1234823	578694	1610753	1442921	1177646	800617	2359293	944201	1350096	1226649	2270673
GP18	2467077	1660660	1514131	1672326	1786062	2375340	1948227	2468284	2190290	1678873	1958115	2065450	1748890	2325549	1419008	1894038	2090570	1497395
GP19	562762	626669	439854	518517	487813	631932	467651	576516	527869	552778	707229	775227	374741	618039	445954	797234	691450	649146
GP20	15309211	14228153	12121023	19383511	11927493	17918370	13817021	14061152	13789250	13415234	15679317	18237764	10183245	16157815	11937306	19517416	16674636	16074893
GP21	410015	353547	316640	379766	348836	427814	359636	423296	366033	386719	398927	449582	245610	516670	350162	482962	456431	525702
GP22	1695255	1904066	1675846	2236531	2066282	2639288	2239932	1681036	1334886	1534177	2150171	2865192	1358501	2066025	2560929	3195156	2993893	3396746
GP23	1052713	1158285	1458650	1036978	1229689	1538313	1239682	844952	727485	906062	1362197	923967	713657	1292874	1309819	1454507	1514997	2104827
GP24	1252349	769959	470228	614710	833252	1244022	677078	1234007	1102309	958982	1015057	1230907	699843	842855	609572	1022099	805576	606227
GP25	168438	126125	102185	150602	127448	130091	122031	185435	132273	151213	150922	185329	107036	139500	141977	143555	181679	136235
GP26	889405	735704	474717	772952	591667	1012311	576792	837416	867039	922757	930735	1400044	492395	744374	712140	1171277	872471	882488
GP27	357094	332232	489654	805825	447448	434539	389116	274797	337118	555255	574876	339200	254555	521102	667516	562408	414358	416486
GP28	565527	314471	198724	249559	339960	541758	313885	572130	529660	370613	424376	596366	330792	361380	286742	459878	410541	294679
GP29	124060	91695	75986	116421	97146	112410	119400	142602	106076	82695	114061	120008	93092	114718	84552	142223	135786	117890
GP30	3831741	2654234	1407012	2386969	2227850	3892335	2058674	3617449	3545779	3145314	3329818	4945961	2007831	2619157	1816377	3877988	3234338	2306237
GP31	217768	173460	107456	205239	168641	269394	187549	257958	220454	229650	261598	649546	157885	188572	296685	551897	320337	335822
GP32	798567	817821	512070	1238458	551180	1033329	566871	662103	753744	964489	990603	1538726	370036	717300	831798	1397868	896537	1037253
GP33	1365061	1279350	1851237	3354121	1652301	1627916	1511120	1102563	1249171	1956070	2146303	1116009	908399	1856929	2378873	1988566	1545769	1349437
GP34	205871	165942	115631	253784	149776	224090	171350	228590	192977	204370	244453	430931	142869	169630	285518	440842	273946	290174
GP35	140847	134646	162973	327097	176413	172979	186161	137651	141405	206856	248889	213100	103459	192218	450163	371241	216783	248807
GP36	356576	278809	203938	393981	264761	290496	235439	352771	272229	342567	367057	368920	198792	256520	327372	419533	352486	284444
GP37	410580	225387	151995	279005	219824	284340	232390	490517	352107	296443	346654	345164	256704	257312	217565	369951	395776	193446
GP38	683523	507915	395014	775977	473339	546373	472778	732991	561548	654017	731401	735580	405662	528832	587783	883962	780721	504021
GP39	551803	481985	543724	1125779	485387	425378	483278	570149	419468	556114	693427	418139	318695	524886	907550	766648	593136	463060

## Sheet: IgG N-glycan raw data at T0
IgG1
	Responder										Non-responder
Glycoform	13	14	15	16	17	18	19	20	21	22	23	24	25	27	28	29	30
G0	1960140	18574393	1140285	1639505	2863305	2087087	993158	912196	1300818	1690126	8051630	1091108	1243280	2651933	828554	1115950	927102
G0F	60789359	99032407	66942860	59325979	93700890	73275327	44694344	46058914	26828843	85343204	86053291	39116595	60910309	102889428	117833501	68321832	57433917
G0FN	17125402	25417764	18417764	11123748	17013692	19476870	9897314	14084695	8805327	19062247	27941552	11651897	13422855	26276235	26482289	11943882	16150798
G0N	1904864	6871640	1291087	586317	1331944	1667384	706464	1588442	915306	888380	4171433	1283782	795258	1765565	458505	940294	901343
G1	10178940	27439335	6616812	8911540	14503762	15360512	10690339	28341225	20876237	7872246	20999292	11711809	10376749	9781284	2529811	15966049	3685696
G1F	56521346	122197879	89840169	100427469	124459491	99793078	93448908	101439155	84578325	92020655	95820006	54404008	112987453	93146881	78947321	107417364	46062411
G1FN	17693740	34466430	27489749	26299636	27384180	26413752	22120465	35372624	34009951	22366547	36142892	14176468	28211248	25950951	24069729	21081973	13880296
G1FNS	429539	1187729	657812	1046083	1807702	834817	437771	1062967	1626938	756907	1181695	502078	1151516	951276	857976	621228	474684
G1FS	4144120	7622450	3894080	4414368	7126040	4122665	5304891	3810212	3797867	3911922	5991684	6480327	7585368	4886794	5485528	4170564	5441869
G1N	2795815	6889795	2071627	2126445	3213526	3465361	2431809	7979338	5467056	1372604	7600755	1999828	2082294	2201176	628448	2927701	1098302
G1NS	92806	306819	51177	211485	190390	163219	113190	429797	265636	42868	341498	88850	308080	198386	119728	316630	70605
G1S	403408	1377275	735762	633572	892340	899508	624575	1475928	1188625	901475	1193757	796239	860753	632870	425425	1121096	482918
G2	4076699	7681800	2284868	4273511	5906166	8565290	5135602	22357587	15644740	1926630	7560766	6515840	3799069	2539305	775878	8261219	1267527
G2F	20866557	58189723	31018368	45897779	49674334	57424645	44670924	73251165	68695169	28567464	34264470	26586346	50685966	36223923	21053379	49114229	12310098
G2FN	1964624	5368260	2996130	4949224	4252329	4424496	2763760	7484988	8153687	2576454	3575501	2126403	4104607	3572348	2225521	3053405	1343052
G2FNS	207420	1265939	260326	873169	1919096	638582	171387	1218287	2075953	353166	836264	368024	931271	1047462	550011	406137	160282
G2FS	11598882	50013827	16830760	29636138	43110614	45592493	23098301	53294541	56150336	16270472	26621607	17618961	40391176	26254716	16146354	34406147	7617228
G2N	439196	1009610	440597	471421	540050	696366	488630	1954099	1312753	281156	1005649	409006	396750	343034	198104	650301	212442
G2NS	31311	261775	51841	111976	148482	117891	78197	376327	275666	49378	125590	69120	102872	60313	110321	65115	78278
G2S	1051275	2531459	722342	1716069	2751063	3342314	788520	7988603	6241654	693341	2478700	2581451	1250147	1146878	370469	3341941	568569
IgG2/3
	Responder										Non-responder
Glycoform	13	14	15	16	17	18	19	20	21	22	23	24	25	27	28	29	30
G0	3425380	5505778	2771932	3136277	4906987	9458724	7952884	4349854	6218334	4854343	6655375	4180131	5492197	5574722	737467	2321701	2515457
G0F	82426347	132841061	73411626	69124800	68141959	121140699	64096820	62777651	38881071	107587762	103148199	49590263	95306062	67785734	66235383	55612864	58531132
G0FN	18576382	16578866	16093957	13360164	12706333	17622897	10983614	15547111	12642476	19761540	22983876	12124002	18394094	17604930	10623799	7856398	11543137
G0N	682478	1314786	488046	328806	622756	1007045	1027531	782803	1182069	629026	1203544	594693	866782	817585	117671	316793	384559
G1	6067925	20981631	6868302	9946250	8628171	6490322	8727920	6853548	11649453	4289060	11819783	4369353	5271508	11246354	8103513	3972852	8917632
G1F	57009923	104666514	61710679	79972989	60596451	86555187	70906049	76931988	59700425	60314343	83735587	48716175	91784936	44717487	32975460	55835869	39551786
G1FN	9155330	11972583	9384442	14003042	8796957	10802909	8828361	14373165	14649889	7778481	13383610	7725188	13716856	8401273	5047989	5936359	5737860
G1FNS	582466	1737739	247435	350939	1159427	888858	537090	441196	861902	194908	204783	626535	588903	327151	280852	295360	617552
G1FS	7510796	16404237	7445537	10199877	10857126	13172707	8188068	9782630	10256022	6302925	10953828	8143947	12571073	6409503	4348415	7271586	6319298
G1N	1326001	4397966	1245626	1236134	1201255	385101	1240943	931362	1659174	738365	2520750	504158	653634	2639418	1430828	375418	1757284
G1NS	170735	455698	160241	256385	307970	271382	134243	199985	343038	71363	204813	118679	133379	186622	54727	94248	141332
G1S	491592	1641961	433292	580581	875556	1330399	724542	825418	1368588	471636	733882	563066	581485	498362	221605	637833	279521
G2	2173951	12730303	5396529	6111328	4476716	2102623	5214261	3059572	6426408	1316848	6691068	1278811	2061201	5888843	2496342	1297628	3721176
G2F	21856527	35938620	20431633	38900675	25247146	40098603	29474956	42780766	43974722	14621392	24065758	25981122	32088410	19317935	10176509	23240629	12919184
G2FN	1938480	2537523	1918101	4224310	2456009	3557571	2204331	4526374	6022706	990714	1555542	2004249	3013879	2095587	979951	1393080	1192703
G2FNS	227601	890492	184876	344870	633423	654696	190203	246880	1439149	89388	97581	359460	509326	230836	167860	116689	226930
G2FS	10138141	34310213	10079758	23236753	22429347	33468351	14465578	27077664	40012064	7029096	8848115	17957789	21539669	12786907	4794029	13279219	6862404
G2N	358198	2127219	824888	1031620	495456	238453	804881	303969	825210	202643	1394619	160273	339563	1258768	238266	182672	513928
G2NS	123146	679705	187255	333416	604014	473369	147356	441782	662255	186836	223209	168047	741893	406140	95949	153546	55410
G2S	409010	2367784	775422	819360	1686552	923793	1131421	727743	2734684	380782	1063803	791987	575874	836093	458481	369232	849978
IgG4
	Responder										Non-responder
Glycoform	13	14	15	16	17	18	19	20	21	22	23	24	25	27	28	29	30
G0	3273022	9135916	3930113	2471689	1307893	1291517	2352525	835412	783998	1652097	4669155	760582	1684710	9544010	2947787	1637974	5277552
G0F	142407238	186648727	152496306	63666287	32054329	1021677	78842479	7899255	12565777	46881773	239564869	17957597	43964235	196213563	218871416	45935856	216951095
G0FN	38899439	32984815	34682745	11155521	5914194	168810	23017275	2215032	3191909	13317280	58744624	6452152	12514292	53007765	44012166	9203283	44172183
G0N	457890	1351933	342914	246805	99722	98533	200730	59006	63131	101712	296924	97162	159528	651832	93592	77583	480550
G1	8524285	27396202	12137830	14359240	16820357	20135167	9963727	12770981	7772067	15190349	13374755	9090500	10227217	23484758	17984304	18849170	6495763
G1F	79763135	178647402	148245150	72118287	32968565	475947	112884576	8816426	22776523	30990336	167778139	14506494	39700620	135064153	76881383	47465502	117593048
G1FN	13302569	22661270	24478187	10282578	3793389	286748	19751345	958772	4627341	3821560	29578063	1686516	5715325	29957742	14762403	5172773	19117877
G1FNS	1138266	2236340	1922255	1308515	676646	335895	1553924	437414	808856	826613	2878456	583383	1185414	2583913	942227	748508	1002503
G1FS	11081696	31124394	17864582	10695245	5817329	339231	13939660	1147304	3812198	4607679	28763594	2327285	6355734	20749939	10838570	7215576	15932924
G1N	1927208	5099007	2352859	1066313	1444512	3183481	1259326	1941981	979146	2524352	2774995	1643867	1345568	4020142	3417410	2486303	1366433
G1NS	506368	327230	355136	324830	472793	411725	512577	251418	415653	257760	279596	448060	298192	506947	133604	196570	74190
G1S	1383834	2243099	1695086	1222794	641006	965341	1592535	718126	859841	770592	1655310	1017881	951557	1569826	1002521	907801	1927854
G2	29537854	43996766	28452308	32473425	56289765	33983479	42215720	40245373	32981218	35774494	31604419	38701878	32551971	46804809	21942961	49499521	12428737
G2F	25730031	72838253	50467758	31132785	12941071	607027	63125867	5622333	18776894	11395500	50106764	7256776	15725175	59862569	12230052	22318138	28511895
G2FN	2999107	6908765	5570414	3709491	1296333	419255	6161761	707945	2942284	1594233	5921473	874936	2264557	8586964	1372238	1950367	2761169
G2FNS	854380	1837737	1716166	1192922	501634	214781	1784218	261817	886671	388430	2390125	285157	709231	2799055	434679	739835	584249
G2FS	29583976	71559970	46894140	25012671	12214123	1353015	63625102	4533332	18350601	9964590	74578248	8607851	12901784	63639586	13428052	22254643	30508968
G2N	1991458	6134865	4112656	4141525	3532424	7809046	3897381	7033465	4830406	4131365	3863909	2566096	3915540	5054733	4229005	5360322	1140080
G2NS	135326	420306	279774	410910	257828	942353	162011	229542	147450	156594	291663	112322	143253	333975	393594	273401	149875
G2S	17482316	23995272	14682066	18320143	55592901	23387662	27051079	22992253	23168454	20723538	25279567	27495686	17487440	18680392	6905813	15564341	6814947

## Sheet: IgG N-glycan raw data at T6
IgG1
	Responder										Non-responder
Glycoform	13	14	15	16	17	18	19	20	21	22	23	24	25	26	27	28	29	30
G0	4191027	12698225	1393647	1607463	3115736	1565907	217682	1537634	1300186	3264967	9491826	3048969	778740	9452569	1503877	1463437	775794	1921733
G0F	48414501	75163122	84781942	44827060	120367490	64203253	32934584	42844045	23614595	120168840	87655702	53292830	53775991	62139390	84584483	142057998	44849471	105351203
G0FN	32317689	17841431	25646072	7825267	22886765	18435896	6709305	12412455	6387765	27525353	23299279	21595995	10657099	12899444	21915536	35443720	8885280	27038214
G0N	4802262	4737504	1944934	328668	1197810	1529408	549534	1590725	557575	1158351	4356206	2698806	645241	3270452	1535767	514178	605918	1316215
G1	14775202	23008433	8659774	6694052	16648582	13784281	7448693	27828613	17370040	9935861	23988466	19207142	8312849	42080966	7536645	3364342	9056677	7741639
G1F	54861907	91636809	101948945	82054508	148226216	94152663	76706893	92620383	75805926	128870486	95954495	81992221	96717911	117499200	76995316	87267268	75382247	82136776
G1FN	34177842	22420209	35893830	19395676	37352589	26188368	16426211	30346354	25268443	34230536	28376705	26629659	22264031	26290038	22585483	30014430	16458861	24176033
G1FNS	1738228	497712	536228	988679	2002033	1571653	517635	1086822	1464598	1199583	805134	1370539	589523	808298	517727	847583	523641	658923
G1FS	5270932	5528936	4083892	3698450	9524586	4798030	6356155	3695242	3468972	7430536	4152807	6173780	4316257	4609083	3556287	5160243	10007205	4466629
G1N	7295448	5716724	3105830	1350276	3867116	3201635	1684502	7642434	3798419	2111773	6898118	4474383	1601398	8604207	1932296	1003458	1866794	2211369
G1NS	466237	257684	194753	151277	205139	318964	135789	273273	242916	134675	182428	237451	109870	328950	142523	34361	233802	155084
G1S	1135636	1148900	1469382	550978	1115438	1235842	652408	1668084	1148113	641873	1114237	825335	746128	1482025	586121	382064	1078500	498737
G2	7729177	6493087	2688981	3960237	6687355	7251151	4300821	22947796	12308420	2373195	8094014	10592663	3384921	19181968	1949603	1102999	4737152	2834634
G2F	28940473	32701505	31682232	38807355	56702210	55696542	36418158	67831766	65045921	38662951	33413254	41570148	40174864	57171159	26985651	23678007	32387123	23908361
G2FN	5272924	1890575	2945483	4085854	4758929	5225146	2312794	6856486	8088627	2986758	3477100	3391964	2989156	3999676	2343816	2305273	2229560	2120437
G2FNS	1831985	306413	326604	1330866	2140790	1790508	215769	1200276	2317902	1047573	591004	1012927	331149	664081	386734	546084	253934	293759
G2FS	43109400	20462334	18943582	22099947	68021213	47318637	19807467	51261973	46218127	28970687	22253735	32422596	25101366	34185034	19330690	20150707	24480813	17774405
G2N	1161344	795859	701619	277535	621433	520057	387830	1860246	835024	266178	952402	775531	440942	1250995	368936	237094	453918	442942
G2NS	476580	106310	84766	89123	238057	204183	106308	214558	247113	110020	85104	202209	104337	209786	75946	33642	121524	114056
G2S	2759018	1561474	1295751	1536681	2727141	3811719	1352569	8367123	5051202	749506	2625987	3310866	1095344	5963160	642193	396533	1698319	1009937
IgG2/3
	Responder										Non-responder
Glycoform	13	14	15	16	17	18	19	20	21	22	23	24	25	26	27	28	29	30
G0	1269773	13641809	3388697	2485638	5986349	6190532	2301866	2417377	5227965	9125437	4728054	6932948	2290940	14744570	3415554	2299422	1473014	2163730
G0F	48257031	96279532	101698907	55220655	86184456	95103327	48422069	45426129	38916243	175507293	76919384	67117325	64179330	75805042	55742465	88807902	63803855	71513144
G0FN	11285465	13583488	21009293	11435545	16256990	17823051	7325030	10902387	10584447	33553150	14489223	19554648	11937445	17707511	14506468	17205008	9415338	12656473
G0N	543234	1768203	628209	309555	811551	1004488	311325	540076	785498	779168	826807	1030146	448697	2639291	509526	292971	237574	272894
G1	7716428	11912048	7587062	9403535	9212159	4500745	4176753	4856478	9907857	7575114	8638789	6067641	2876854	16091212	7001957	13720351	2628588	11346270
G1F	64182078	71488190	78013388	60987838	72903328	79836969	60173001	50465312	61793748	101076756	60168828	66889979	58422736	101755698	37407640	41916548	71714776	45961665
G1FN	9892051	7154085	11762195	11091181	10862329	11179545	6479649	9518883	12871245	14418872	8194405	12521082	8056383	17784460	7120810	7405314	8031834	6118812
G1FNS	1278397	392409	82359	368313	797963	657341	468568	527735	846509	471181	145812	923443	187962	362557	338835	214154	547888	338869
G1FS	5883703	8123201	7838810	8183203	14561188	11876304	6891153	6785621	9238888	12782628	7389113	11008214	8180034	12303618	5444360	5219491	9420933	6936245
G1N	3535222	1359719	1438952	2095391	1360705	462405	557885	638923	1242398	1623936	1357004	851941	488051	2322444	1532399	3330024	268046	2050215
G1NS	413245	91447	106325	194114	182125	163629	111804	220938	363841	119336	169338	209811	86863	254475	85009	81498	77996	96088
G1S	1185864	828549	668434	463417	753035	764086	741928	615267	914914	524662	549388	899593	564909	1251363	390397	406362	671329	526946
G2	4320139	6942059	6995322	5997333	4837933	1360514	2567482	2218539	6021686	2565310	3757445	2307434	1016545	6940141	3500261	4456038	1033374	5611607
G2F	25916576	21493721	23852953	29466258	30281206	34848600	27285637	31296189	42264731	24180994	18130566	33861422	20418499	56526287	15906397	12189800	29974500	16477245
G2FN	3449340	1123320	2022467	2866476	2657940	2972738	1929426	3234240	5194627	2363888	1433026	3433599	1662294	5067933	1738556	1360676	1980123	1430037
G2FNS	1138287	97321	48387	293245	544855	597388	290981	198458	1328281	333378	224072	436896	265800	310481	254930	192955	274410	242779
G2FS	16909768	12312980	10891128	16210181	32518103	28842078	10514109	18332176	33475855	17066044	9282131	28413267	10280116	33358852	9666449	7895348	14415774	9109662
G2N	982563	785586	912986	1110153	694128	192487	160290	267152	605493	457519	546245	260867	126892	795177	620126	724789	92714	682684
G2NS	1342656	260298	99301	434607	693394	380099	131858	119341	656173	632057	234201	571782	70046	462986	245046	119971	128664	61952
G2S	1357022	917228	810648	652230	1729569	496015	734480	758635	2241290	519692	712034	978103	462134	1035998	673381	641088	473585	990108
IgG4
	Responder										Non-responder
Glycoform	13	14	15	16	17	18	19	20	21	22	23	24	25	26	27	28	29	30
G0	2467487	11281354	3461413	2202407	1166532	466882	1239617	955680	551290	890814	5456030	1028951	1582016	4425661	7476208	7237446	653371	6388373
G0F	244250100	183424745	186066669	63788873	40112480	1020651	46630228	10171573	7544647	58540386	160484939	20928477	45131308	65530943	167322413	351648489	32832842	274606080
G0FN	75850114	30152300	46957707	12795634	6819054	168551	14398296	2812644	1342153	14069320	34085705	9841407	12996719	13524494	45961461	77334112	8378142	53345495
G0N	605081	1320597	468968	105653	209220	88287	193935	99650	36610	111843	177779	197227	227090	402452	592222	130632	155864	535643
G1	16287489	19980323	20922287	13389678	18575207	10667295	5804223	13285875	6318279	16455967	22323287	10305098	13313438	15489174	20295208	23542298	6171622	15526513
G1F	135443043	162697423	177604661	74579412	36156117	1354322	79317120	10599315	13316328	37085743	116343052	17429005	39155336	88203426	108222547	128711040	43015646	152645531
G1FN	29900234	18720911	31429811	12227029	4771414	163680	15356640	1460781	2359105	5048634	18596662	2928969	6011221	11119194	25102981	23278117	6596669	24894986
G1FNS	4064010	1523316	2044341	1520756	610726	270567	1041741	425664	319279	654919	2171135	692376	894982	1170588	2147749	2260639	552842	1136723
G1FS	28027505	18363324	23175575	11803698	6669135	224402	9617337	1690421	1693651	4518237	20786074	3261717	6839716	11617121	15910229	21759010	6131745	20695402
G1N	4423842	2535838	5340621	1058873	2108958	1726873	604519	2235177	580690	2908275	3975586	1932006	1720416	1680499	3640311	4724772	1046966	3913322
G1NS	613386	435483	381760	407111	297860	358005	323219	324733	206755	204976	231139	318059	323275	238121	392632	207200	128562	129614
G1S	1777447	2124523	1786265	710748	423610	790847	1434255	769262	584956	403743	1344489	724614	940694	1253427	1654003	1518973	414596	828659
G2	54834574	36453933	38978071	48998845	58845631	36727878	26314916	46034038	17824632	33204213	35039842	53463277	38980059	36824761	37411885	28740877	23256074	23154698
G2F	49086340	56014061	59358206	32767730	11442991	1035171	43166598	7140366	10043946	11519380	39000467	10187526	15901362	46008437	43321201	22601218	18868206	38406070
G2FN	5671831	4711322	7084519	4373768	747481	119062	4308416	1003488	1314364	1397958	4214945	1044500	2099287	4463576	6469612	3287757	2169035	3151472
G2FNS	2778001	1199450	1970045	1495970	463685	121725	962341	311968	558434	463536	1728436	521053	696060	1282329	2344098	1244886	374762	825253
G2FS	68973478	51919739	56425717	31397043	19254657	1111333	40195433	6392920	8334512	9016047	44717700	11969898	17742853	33409220	51275836	26729480	20013678	46748435
G2N	5619309	2959631	8353110	2769422	5384515	3646970	2107830	8057937	2624516	4727940	6258691	3024685	5646351	3527380	4781009	6028618	1604025	3738380
G2NS	643942	200353	669564	306939	549613	163667	91822	215319	211230	176361	354278	151767	317438	311677	195883	280895	152521	261014
G2S	51218523	18232528	16987508	36797107	46858287	29711798	15713393	24138594	13586425	19494749	14906839	45231872	17576717	18415185	12217364	11691811	8864449	10669614
